# Supplementary material for: Dataset of integrin-linked kinase protein: Protein interactions in cardiomyocytes identified by mass spectrometry
Source: Data Brief. 2016 Mar 19;7:1148–50. doi: 10.1016/j.dib.2016.03.056 (PMC4927968; doi:10.1016/j.dib.2016.03.056)
Supplement: Supplementary file 1 — Supplementary material [file mmc1.zip]

Archive with 2 entries (2 files):
- coi_disclosure.pdf
- coi_disclosure_coles.pdf
